# Supplementary material for: Medical students’ satisfaction level with e-learning during the COVID-19 pandemic and its related factors: a systematic review
Source: J Educ Eval Health Prof. 2022 Dec 20;19:37. doi: 10.3352/jeehp.2022.19.37 (PMC9899548; doi:10.3352/jeehp.2022.19.37)
Supplement: Supplementary file 2 — Supplement 2. Assessment of the quality of the included articles. [file jeehp-19-37-suppl2.xlsx]

## Sheet: Sheet1
Supplement 2. Assessment of the quality of the included articles
		Abbasi et al. [22] (2020)	Al-Balas et al. [19] (2020)	Amir et al. [23] (2020)	El Bahloul et al. [29] (2020)	Fatani [24] (2020)	Hameed et al. [30] (2020)	Kaur et al. [1] (2020)	Kim et al. [31] (2020)	Koirala et al. [32] (2020)	Ni et al. [34] (2020)	Sindiani et al. [36] (2020)	Vala et al. [39] (2020)	Yuryeva et al. [25] (2020)	Zhang et al. [20] (2020)	Alblihed et al. [3] (2021)	AlQhtani et al. [21] (2021)	Dutta et al. [12] (2021)	Li et al. [33] (2021)	Oducado & Estoque [35] (2021)	Slimani et al. [37] (2021)	Totlis et al. [38] (2021)	Vishwanathan et al. [40] (2021)	Yekefallah et al. [41] (2021)	Yuryeva et al. [42] (2021)
Introduction	Clear aims	*	*	*	*	*	*	*	*	*	*	*	*	*	*	*	*	*	*	*	*	*	*	*	*
	Appropriate design	*	*	*	*	*	*	*	*	*	*	*	*	-	*	*	*	*	*	*	*	*	*	*	-
Methods	Sample size justified	*	*	*	*	*	*	*	*	*	*	*	*	*	*	*	*	*	*	*	*	*	*	*	*
	Population defined	*	*	*	*	*	*	*	*	*	*	*	*	*	*	*	*	*	*	*	*	*	*	*	*
	Sample representative of population	*	*	*	*	*	*	*	*	*	*	*	*	*	*	*	*	*	*	*	*	*	*	*	*
	Selection process representative	*	*	-	*	-	-	*	*	-	*	*	-	-	*	*	-	*	-	*	*	*	-	*	-
	Measures to address non-responders	-	-	-	-	-	-	-	-	-	-	-	-	-	-	-	-	-	-	-	-	-	-	-	-
	Appropriate outcome variables	*	*	*	*	*	*	*	*	*	*	*	*	*	*	*	*	*	*	*	*	*	*	*	*
	Valid measures	*	*	*	*	*	*	*	*	*	*	*	*	*	*	*	*	*	*	*	*	*	*	*	*
	Defined statistical significance	*	*	*	*	*	-	-	*	*	-	*	-	-	*	*	*	*	*	*	*	*	-	*	*
	Methods described	*	*	*	*	*	*	*	*	*	*	*	*	-	*	*	*	*	*	*	*	*	*	*	-
Results	Results data described	*	*	*	*	*	*	*	*	*	*	*	*	*	*	*	*	*	*	*	*	*	*	*	*
	Concerns about non-response bias	-	-	-	-	-	-	-	-	-	-	-	-	-	-	-	-	-	-	-	-	-	-	-	-
	Non-responder information described	-	-	-	-	-	-	-	-	-	-	-	-	-	-	-	-	-	-	-	-	-	-	-	-
	Results internally consistent	*	*	*	*	*	*	*	*	*	*	*	*	*	*	*	*	*	*	*	*	*	*	*	*
	Results presented for analyses	*	*	*	*	*	*	*	*	*	*	*	*	*	*	*	*	*	*	*	*	*	*	*	*
Discussion	Conclusions justified	*	*	*	*	*	*	*	*	*	*	*	*	*	*	*	*	*	*	*	*	*	*	*	*
	Limitations identified	*	*	*	-	*	-	*	*	*	-	*	-	-	*	*	*	*	*	*	*	*	-	*	-
Others	Funding sources or conflicts of interests	*	*	*	*	*	*	*	*	-	*	*	*	-	*	*	*	*	*	*	*	*	*	*	*
	Ethical approval/consent attained	*	*	*	*	*	-	*	*	*	*	*	*	-	*	*	*	*	*	*	-	*	*	*	-
